# Supplementary material for: Identification of a Novel Densovirus in Aphid, and Uncovering the Possible Antiviral Process During Its Infection
Source: Front Immunol. 2022 Jun 9;13:905628. doi: 10.3389/fimmu.2022.905628 (PMC9218065; doi:10.3389/fimmu.2022.905628)
Supplement: Supplementary file 3 [file Table_1.xls]

## Sheet: Sheet2
Table S1. The primers used in this study
Primer name	Primer sequence (5'-3')	Primer star site in SmDV	Introduction
c2F1	CTAACCAACCCGTCGAAAAA	396-415	Amplification of SmdV genome
c2R1	CTAACGTTGTGCCGGGTACT	1037-1056	Amplification of SmdV genome
c2F2	ACTTTCCAAGCAGCTCCGTA	1807-1788	Amplification of SmdV genome
c2R2	TCGGGTACGAGTAACGAAGG	2366-2347	Amplification of SmdV genome
c2F3	GGTCGTTGTCCACTGGAGTT	3727-3746	Amplification of SmdV genome
c2R3	ATCTTGGTCGTATGGGTTGG	4366-4385	Amplification of SmdV genome
c1F1	GAAGGAGAATCCGACAACGA	2903-2922	Amplification of SmdV genome/Detection
c1R1	CCTGAGTTGGATCCGTCACT	4702-4683	Amplification of SmdV genome/Detection
c1F2	TCCGTTGCTGTCCAATTATG	5286-5267	Amplification of SmdV genome
c1R2	ATTAGCCGTGCCGAACATAC	3880-3861	Amplification of SmdV genome
NS1-5-RACE	TTCGGTAGATAGGATGCTCGCCATTTCG	1166-1193	RACE
NS1-3-RACE	GGCGGCCCCAGTATTGATGAAAGACTTC	826-799	RACE
VP-5-RACE	CCAGTATCTGGGTCACCAGCACCCTCAT	3365-3338	RACE
VP-3-RACE	TCCTTCGGTTGCCCCCAGAGTAGAGTTG	4480-4507	RACE
