# Supplementary material for: Identification of a Novel Densovirus in Aphid, and Uncovering the Possible Antiviral Process During Its Infection
Source: Front Immunol. 2022 Jun 9;13:905628. doi: 10.3389/fimmu.2022.905628 (PMC9218065; doi:10.3389/fimmu.2022.905628)
Supplement: Supplementary file 4 [file Table_2.xlsx]

## Sheet: Sheet1
Table S2. The sequences used in the phylogenetic analysis
Family	Organism	NS1	VP
Iteradensovirus	Papilio polyxenes densovirus	YP_006589928.1	YP_006589930.1
	Sibine fusca densovirus	YP_006576512.1	YP_006576514.1
	Casphalia extranea densovirus	NP_694838.1	NP_694840.1
	Danaus plexippus plexippus iteravirus	YP_009021036.1	YP_009021038.1
	Dendrolimus punctatus densovirus	YP_164339.1	YP_164341.1
Hemiambidensovirus	Dysaphis plantaginea densovirus	YP_009362129.1	YP_009362131.1
	Myzus persicae densovirus	NP_874376.1	NP_874377.1
	Myzus persicae nicotianae densovirus	ALL74042.1	ALL74044.1
	Sitobion miscanthi densovirus	AWS20449.1	AWS20450.1
Miniambidensovirus	Acheta domestica densovirus_isolate_AdNA09	AGO32185.1	AGO32207.1
	Acheta domestica densovirus_isolate_AdJP12	AGO32210.1	AGO32212.1
	Acheta domestica densovirus__isolate_SgCa12	AGO32215.1	AGO32217.1
Protoambidensovirus	Culex pipiens densovirus	YP_002887625.1	YP_002887627.1
	Pseudoplusia includens densovirus	YP_007003823.1	YP_007003825.1
	Junonia coenia densovirus	NP_694824.1	AGO32183.1
	Galleria mellonella densovirus	NP_899650.1	NP_694830.1
	Mythimna loreyi densovirus	NP_958099.1	NP_958101.1
