# Supplementary material for: Identification of a Novel Densovirus in Aphid, and Uncovering the Possible Antiviral Process During Its Infection
Source: Front Immunol. 2022 Jun 9;13:905628. doi: 10.3389/fimmu.2022.905628 (PMC9218065; doi:10.3389/fimmu.2022.905628)
Supplement: Supplementary file 5 [file Table_3.xlsx]

## Sheet: Sheet1
Table S3 Detection SmDV in Chinese Sitobion miscanthi populations
Collection locality	Collection year	Samples tested	SmDV positive	Infection frequency (%)
Guizhou, Liupanshui	2020	10	10	100
Guizhou, Guiyang	2020	10	0	0
Yunnan, Chuxiong	2020	10	0	0
Yunnan, Qujing	2017	20	20	0
Yunnan, Baoshan	2020	10	0	0
Sichuan, Ningnan	2020	20	18	90
Shandong, Linyi	2017	10	10	100
Shandong, Leping	2017	10	10	100
Shandong, Binzhou	2017	10	10	100
Henan, Xinxiang	2020	10	3	30
Henan, Luoyang	2020	20	9	45
Henan, Nanyang	2017	10	10	100
Henan,Yuangyang	2022	10	2	20
Henan,Kaifeng	2022	10	1	10
Hebei, Luancheng	2017	10	0	0
Hebei, Langfang	2017	10	0	0
Total	NA	190	103	54.2
