# Supplementary material for: Identification of a Novel Densovirus in Aphid, and Uncovering the Possible Antiviral Process During Its Infection
Source: Front Immunol. 2022 Jun 9;13:905628. doi: 10.3389/fimmu.2022.905628 (PMC9218065; doi:10.3389/fimmu.2022.905628)
Supplement: Supplementary file 6 [file Table_4.xlsx]

## Sheet: Sheet3
Table S4.The top 20 up and down DEGs
id	SmDVN-1_count	SmDVN-2_count	SmDVN-3_count	SmDVP-1_count	SmDVP-2_count	SmDVP-3_count	SmDVN-1_fpkm	SmDVN-2_rpkm	SmDVN-3_rpkm	SmDVP-1_rpkm	SmDVP-2_rpkm	SmDVP-3_rpkm	SmDVN_mean	SmDVP_mean	log2(fc)	PValue	FDR	Symbol	Description	Pathway	GO Component	GO Function	GO Process
Unigene0007850	9	1	9	1068	964	777	0.94	0.13	1.15	126	121.34	103.54	0.74	116.96	7.30427	1.49249e-124	5.87816e-123	--	NP_001280479.1 uncharacterized protein LOC100574458 precursor [Acyrthosiphon pisum]	ko04142//Lysosome;ko04979//Cholesterol metabolism	-	-	-
Unigene0024920	49	20	19	3834	3720	3502	1.8	0.9	0.86	159.61	165.23	164.66	1.18667	163.167	7.10329	1.96062e-170	1.07121e-168	MYORG	XP_029345452.1 myogenesis-regulating glycosidase-like, partial [Acyrthosiphon pisum]	-	-	GO:0004553//hydrolase activity, hydrolyzing O-glycosyl compounds	GO:0005975//carbohydrate metabolic process
Unigene0056236	35	26	26	3413	3149	3121	1.41	1.27	1.28	155.43	153.01	160.54	1.32	156.327	6.88788	0	0	--	XP_003242652.1 uncharacterized protein LOC100167701 [Acyrthosiphon pisum]	-	-	GO:0003676//nucleic acid binding;GO:0016787//hydrolase activity;GO:0046872//metal ion binding	-
Unigene0058710	85	76	70	3869	3689	3462	4.93	5.37	4.98	254.05	258.45	256.77	5.09333	256.423	5.65377	0	0	--	XP_008181275.1 mucin-2 isoform X14 [Acyrthosiphon pisum]	-	-	-	-
Unigene0053941	6	5	2	199	215	178	0.25	0.25	0.1	9.22	10.62	9.31	0.2	9.71667	5.60239	3.26492e-50	6.27544e-49	--	XP_022182047.1 uncharacterized transporter YwbF-like isoform X1 [Myzus persicae]	-	GO:0005887//integral component of plasma membrane;GO:0016021//integral component of membrane	GO:0005337//nucleoside transmembrane transporter activity;GO:0015514//nitrite efflux transmembrane transporter activity;GO:0015542//sugar efflux transmembrane transporter activity;GO:0022857//transmembrane transporter activity	GO:0008643//carbohydrate transport;GO:0015707//nitrite transport;GO:0015858//nucleoside transport;GO:0055085//transmembrane transport
Unigene0004079	84	63	53	2694	2440	2469	2.77	2.53	2.14	100.7	97.31	104.24	2.48	100.75	5.3443	0	0	Mal-B2	XP_008179193.1 maltase A3-like [Acyrthosiphon pisum]	-	-	GO:0003824//catalytic activity;GO:0003844//1,4-alpha-glucan branching enzyme activity;GO:0004133//glycogen debranching enzyme activity;GO:0008788//alpha,alpha-phosphotrehalase activity;GO:0016798//hydrolase activity, acting on glycosyl bonds;GO:0047470//(1,4)-alpha-D-glucan 1-alpha-D-glucosylmutase activity;GO:0047471//maltose alpha-D-glucosyltransferase activity	GO:0005975//carbohydrate metabolic process;GO:0005978//glycogen biosynthetic process;GO:0005980//glycogen catabolic process;GO:0005991//trehalose metabolic process;GO:0005992//trehalose biosynthetic process
Unigene0026755	59	81	84	3067	2858	2684	2.91	4.87	5.08	171.43	170.44	169.45	4.28667	170.44	5.31326	4.8891e-263	4.42068e-261	Pnliprp2	XP_001949029.2 pancreatic lipase-related protein 2 [Acyrthosiphon pisum]	ko01100//Metabolic pathways;ko04972//Pancreatic secretion;ko00561//Glycerolipid metabolism;ko04975//Fat digestion and absorption	-	GO:0004465//lipoprotein lipase activity;GO:0004806//triglyceride lipase activity	-
Unigene0024749	6	1	2	83	81	80	0.22	0.04	0.09	3.39	3.53	3.69	0.116667	3.53667	4.92193	3.36389e-25	4.23231e-24	Ggt1	XP_008186383.2 scoloptoxin SSD14-like [Acyrthosiphon pisum]	ko01100//Metabolic pathways;ko00480//Glutathione metabolism;ko00590//Arachidonic acid metabolism;ko00460//Cyanoamino acid metabolism;ko00430//Taurine and hypotaurine metabolism	-	GO:0003840//gamma-glutamyltransferase activity	GO:0006750//glutathione biosynthetic process
Unigene0025997	23	35	22	665	659	630	0.73	1.36	0.86	23.95	25.33	25.63	0.983333	24.97	4.66637	1.2021e-199	7.65973e-198	Plbd2	XP_016660534.1 putative phospholipase B-like 2 [Acyrthosiphon pisum]	-	-	GO:0004620//phospholipase activity	-
Unigene0033623	1	4	7	69	82	69	0.06	0.28	0.5	4.55	5.77	5.14	0.28	5.15333	4.20201	2.92369e-24	3.56662e-23	--	XP_003242198.1 uncharacterized protein LOC100573940 [Acyrthosiphon pisum]	-	-	-	-
Unigene0013770	1	2	1	32	25	7	0.13	0.31	0.15	4.56	3.8	1.13	0.196667	3.16333	4.00762	3.59473e-07	1.61464e-06	Atp8a2	XP_022174929.1 probable phospholipid-transporting ATPase IA isoform X1 [Myzus persicae]	-	-	-	-
Unigene0030100	581	413	348	6946	6496	6222	18.08	15.64	13.26	244.52	243.99	247.4	15.66	245.303	3.96941	4.10106e-259	3.61894e-257	PPO1	XP_001949307.1 phenoloxidase 1 [Acyrthosiphon pisum]	-	-	GO:0016491//oxidoreductase activity	-
Unigene0006704	972	763	723	12802	12018	10924	49.74	47.53	45.32	741.33	742.52	714.49	47.53	732.78	3.94647	0	0	cpr-5	ADK37857.1 putative cathepsin precursor [Sitobion avenae]	ko04142//Lysosome;ko04140//Autophagy - animal;ko04210//Apoptosis;ko04621//NOD-like receptor signaling pathway;ko04612//Antigen processing and presentation;ko04924//Renin secretion	-	GO:0004197//cysteine-type endopeptidase activity;GO:0008234//cysteine-type peptidase activity	GO:0006508//proteolysis;GO:0050790//regulation of catalytic activity
Unigene0000033	3	8	6	106	74	66	0.15	0.49	0.37	6.06	4.52	4.26	0.336667	4.94667	3.87706	4.36883e-27	5.77391e-26	Ctsb	NP_001119621.1 cathepsin B-3098 precursor [Acyrthosiphon pisum]	ko04142//Lysosome;ko04140//Autophagy - animal;ko04210//Apoptosis;ko04621//NOD-like receptor signaling pathway;ko04612//Antigen processing and presentation;ko04924//Renin secretion	-	GO:0004197//cysteine-type endopeptidase activity;GO:0008234//cysteine-type peptidase activity	GO:0006508//proteolysis;GO:0050790//regulation of catalytic activity
Unigene0024359	14	10	10	147	174	126	0.48	0.42	0.42	5.68	7.18	5.5	0.44	6.12	3.79796	1.56865e-50	3.02867e-49	bre-4	XP_029344001.1 beta-1,4-N-acetylgalactosaminyltransferase bre-4 isoform X2 [Acyrthosiphon pisum]	ko01100//Metabolic pathways;ko00510//N-Glycan biosynthesis;ko00513//Various types of N-glycan biosynthesis;ko00052//Galactose metabolism;ko00514//Other types of O-glycan biosynthesis;ko00515//Mannose type O-glycan biosyntheis;ko00601//Glycosphingolipid biosynthesis - lacto and neolacto series;ko00533//Glycosaminoglycan biosynthesis - keratan sulfate	-	-	-
Unigene0010051	23	12	40	371	330	280	1	0.63	2.13	18.24	17.31	15.55	1.25333	17.0333	3.76452	4.1185e-27	5.44588e-26	cpr-6	NP_001128426.1 cathepsin B-3483 precursor [Acyrthosiphon pisum]	ko04142//Lysosome;ko04140//Autophagy - animal;ko04210//Apoptosis;ko04621//NOD-like receptor signaling pathway;ko04612//Antigen processing and presentation;ko04924//Renin secretion	-	GO:0004197//cysteine-type endopeptidase activity;GO:0008234//cysteine-type peptidase activity	GO:0006508//proteolysis;GO:0050790//regulation of catalytic activity
Unigene0044902	4	1	2	21	21	41	0.91	0.28	0.56	5.41	5.77	11.93	0.583333	7.70333	3.72309	1.82243e-09	1.02448e-08	--	XP_001948126.2 leucine-rich repeat extensin-like protein 2 [Acyrthosiphon pisum]	-	GO:0034998//oligosaccharyltransferase I complex	-	GO:0006487//protein N-linked glycosylation
Unigene0019806	28	26	14	270	302	226	1.17	1.33	0.72	12.82	15.29	12.12	1.07333	13.41	3.64314	1.0844e-88	3.17518e-87	--	XP_026812979.1 major facilitator superfamily domain-containing protein 6-like isoform X1 [Rhopalosiphum maidis]	-	GO:0016020//membrane;GO:0016021//integral component of membrane	GO:0005337//nucleoside transmembrane transporter activity;GO:0005351//sugar:proton symporter activity;GO:0015542//sugar efflux transmembrane transporter activity;GO:0022857//transmembrane transporter activity	GO:0008643//carbohydrate transport;GO:0015858//nucleoside transport;GO:0055085//transmembrane transport
Unigene0012565	681	564	487	7000	6223	5515	24.18	24.38	21.18	281.25	266.76	250.27	23.2467	266.093	3.51684	0	0	UGT2B7	XP_016660963.2 LOW QUALITY PROTEIN: UDP-glucuronosyltransferase 2B15 [Acyrthosiphon pisum]	ko01100//Metabolic pathways;ko01110//Biosynthesis of secondary metabolites;ko00983//Drug metabolism - other enzymes;ko00982//Drug metabolism - cytochrome P450;ko00980//Metabolism of xenobiotics by cytochrome P450;ko05204//Chemical carcinogenesis;ko00830//Retinol metabolism;ko00040//Pentose and glucuronate interconversions;ko00860//Porphyrin and chlorophyll metabolism;ko00053//Ascorbate and aldara…	-	GO:0008194//UDP-glycosyltransferase activity;GO:0016758//transferase activity, transferring hexosyl groups;GO:0050511//undecaprenyldiphospho-muramoylpentapeptide beta-N-acetylglucosaminyltransferase activity	GO:0009252//peptidoglycan biosynthetic process
Unigene0027400	306	216	216	2841	2611	2332	10.36	8.9	8.96	108.86	106.75	100.93	9.40667	105.513	3.4876	0	0	--	XP_022174192.1 GATA zinc finger domain-containing protein 14-like [Myzus persicae]	-	-	-	-
Unigene0045016	17044	14246	14080	21	16	5	809.57	823.73	819.14	1.13	0.92	0.3	817.48	0.783333	-10.0273	0	0	Lo1	QGA28422.1 long-wavelength-sensitive opsin-like protein [Bradysia odoriphaga]	-	GO:0016021//integral component of membrane	GO:0004930//G-protein coupled receptor activity	GO:0007186//G-protein coupled receptor signaling pathway;GO:0050909//sensory perception of taste
Unigene0011317	5193	4270	4460	3	8	3	222.42	222.63	233.97	0.15	0.41	0.16	226.34	0.24	-9.88124	2.15752e-120	8.20784e-119	Arr2	XP_031634524.1 arrestin homolog [Contarinia nasturtii]	ko04745//Phototransduction - fly	-	-	-
Unigene0036638	648	542	567	1	1	1	26.94	27.43	28.87	0.05	0.05	0.05	27.7467	0.05	-9.11617	4.86127e-23	5.75001e-22	Cyp9f2	XP_031640423.1 cytochrome P450 9e2-like [Contarinia nasturtii]	-	-	GO:0005506//iron ion binding;GO:0016705//oxidoreductase activity, acting on paired donors, with incorporation or reduction of molecular oxygen;GO:0020037//heme binding	GO:0055114//oxidation-reduction process
Unigene0050405	106	109	87	1	3	1	3.93	4.92	3.95	0.04	0.13	0.05	4.26667	0.0733333	-5.8625	2.10165e-12	1.48632e-11	--	XP_031620532.1 uncharacterized protein LOC116339051 isoform X3 [Contarinia nasturtii]	-	-	-	-
Unigene0056360	4348	3241	2692	45	62	70	1078.15	978.3	817.59	12.63	18.56	22.18	958.013	17.79	-5.75091	5.28605e-78	1.38936e-76	--	XP_022173616.1 uncharacterized protein LOC111036037 [Myzus persicae]	-	-	-	-
Unigene0029173	1917	1316	1161	34	43	27	516.09	431.29	382.83	10.36	13.98	9.29	443.403	11.21	-5.30576	6.11431e-81	1.66324e-79	--	XP_022173616.1 uncharacterized protein LOC111036037 [Myzus persicae]	-	-	-	-
Unigene0049665	1673	1296	941	90	57	61	433.38	408.68	298.56	26.38	17.83	20.2	380.207	21.47	-4.14639	1.20418e-39	2.02106e-38	--	XP_026809935.1 uncharacterized protein LOC113551697 [Rhopalosiphum maidis]	-	-	-	-
Unigene0031249	53	73	51	1	8	1	5.45	9.14	6.42	0.12	0.99	0.13	7.00333	0.413333	-4.08266	4.18895e-07	1.87173e-06	--	XP_003240656.1 E3 ubiquitin-protein ligase rnf8-like [Acyrthosiphon pisum]	-	GO:0000109//nucleotide-excision repair complex;GO:0005680//anaphase-promoting complex	GO:0004842//ubiquitin-protein transferase activity;GO:0008270//zinc ion binding;GO:0046872//metal ion binding;GO:0061630//ubiquitin protein ligase activity;GO:0097602//cullin family protein binding	GO:0006289//nucleotide-excision repair;GO:0016567//protein ubiquitination;GO:0031145//anaphase-promoting complex-dependent proteasomal ubiquitin-dependent protein catabolic process
Unigene0028217	237	156	126	11	13	12	36.09	28.92	23.5	1.9	2.39	2.34	29.5033	2.21	-3.73876	1.83843e-18	1.85862e-17	--	XP_022177891.1 uncharacterized protein LOC111038926 [Myzus persicae]	-	-	-	-
Unigene0019385	54	18	35	3	1	4	2.68	1.09	2.13	0.17	0.06	0.25	1.96667	0.16	-3.61961	0.000265092	0.000815439	--	KAE9526673.1 hypothetical protein AGLY_013321 [Aphis glycines]	-	-	-	-
Unigene0009315	38	31	44	4	3	2	2.55	2.53	3.62	0.3	0.24	0.17	2.9	0.236667	-3.61512	7.62188e-05	0.000254946	--	KAF0749513.1 THAP-type domain-containing protein, partial [Aphis craccivora]	-	-	-	-
Unigene0040743	27	30	31	1	3	3	2.85	3.86	4.01	0.12	0.38	0.4	3.57333	0.3	-3.57424	0.000542217	0.0015951	--	XP_022179535.1 PXMP2/4 family protein 4-like [Myzus persicae]	ko04146//Peroxisome	GO:0016021//integral component of membrane	-	-
Unigene0058727	57	33	33	1	3	6	3.47	2.45	2.46	0.07	0.22	0.47	2.79333	0.253333	-3.46288	9.43846e-05	0.000310492	--	XP_022178728.1 uncharacterized protein LOC111039503 [Myzus persicae]	-	-	-	-
Unigene0028444	12	19	12	2	1	1	1.49	2.86	1.82	0.28	0.15	0.16	2.05667	0.196667	-3.38648	0.0163951	0.0377622	--	XP_025191773.1 tigger transposable element-derived protein 4-like [Melanaphis sacchari]	-	-	-	-
Unigene0013707	43	29	24	2	3	4	2.53	2.08	1.73	0.13	0.21	0.3	2.11333	0.213333	-3.30834	0.000669129	0.00193803	PNPO	KAF0734369.1 zinc finger MYM-type protein 1-like, partial [Aphis craccivora]	ko01100//Metabolic pathways;ko01120//Microbial metabolism in diverse environments;ko00750//Vitamin B6 metabolism	-	GO:0004733//pyridoxamine-phosphate oxidase activity;GO:0010181//FMN binding	GO:0008615//pyridoxine biosynthetic process
Unigene0012048	48	47	48	7	5	3	1.54	1.84	1.89	0.25	0.19	0.12	1.75667	0.186667	-3.2343	3.07842e-05	0.000109021	X-element\ORF2	VVC35191.1 Ribonuclease H-like domain,Reverse transcriptase domain, partial [Cinara cedri]	-	GO:0016020//membrane	GO:0005173//stem cell factor receptor binding	GO:0007155//cell adhesion
Unigene0026938	144	103	128	10	17	11	7.38	6.43	8.04	0.58	1.05	0.72	7.28333	0.783333	-3.2169	2.33418e-12	1.64578e-11	Ing1	XP_001947651.1 inhibitor of growth protein 1-like [Acyrthosiphon pisum]	-	-	-	GO:0006777//Mo-molybdopterin cofactor biosynthetic process
Unigene0000250	11490	8537	7461	956	952	929	536.3	485.07	426.54	50.49	53.65	55.42	482.637	53.1867	-3.1818	1.94087e-87	5.59995e-86	--	XP_022173616.1 uncharacterized protein LOC111036037 [Myzus persicae]	-	-	-	-
Unigene0000104	51	45	24	7	5	1	2.03	2.18	1.17	0.32	0.24	0.05	1.79333	0.203333	-3.14073	0.000439249	0.00130822	--	KAF0766268.1 myosin heavy chain, muscle isoform X44 [Aphis craccivora]	ko04022//cGMP - PKG signaling pathway;ko04261//Adrenergic signaling in cardiomyocytes;ko04919//Thyroid hormone signaling pathway;ko04260//Cardiac muscle contraction;ko05410//Hypertrophic cardiomyopathy (HCM);ko05414//Dilated cardiomyopathy (DCM);ko05416//Viral myocarditis	GO:0016459//myosin complex	GO:0003774//motor activity;GO:0005524//ATP binding	-
Unigene0006148	42	52	22	3	9	1	2.1	3.16	1.34	0.17	0.54	0.06	2.2	0.256667	-3.09954	0.00104172	0.00293927	--	XP_025204699.1 putative uncharacterized protein DDB_G0282133 [Melanaphis sacchari]	-	-	-	-
